# Supplementary material for: Mutagenesis and Functional Studies with Succinate Dehydrogenase Inhibitors in the Wheat Pathogen Mycosphaerella graminicola
Source: PLoS One. 2012 Apr 19;7(4):e35429. doi: 10.1371/journal.pone.0035429 (PMC3334918; doi:10.1371/journal.pone.0035429)
Supplement: Table S1 — Oligonucleotides list. Oligonucleotides that were used for cloning, sequencing and primary screening of successful homologous recombination events. (XLSX) [file pone.0035429.s001.xlsx]

## Sheet: Table S1 Oligonucleotides list
Primer name	Sequence (5' to 3')	Description
SDHAfwd	TCTCCACCATCGACCAACAACACTCCCCTCTCCGACCAC	Amplifies SDHA gene for sequencing
SDHArev	AGACCAAATCGGCCTCGTTCTTTCATCCCGCTTCCTTCC	Amplifies SDHA gene for sequencing
SDHBfwd	TTCGGCACGTCGAGTTTCTGGCCATGCTGGCGG	Amplifies SDHB gene for sequencing
SDHBrev	CCACAATGCCGCAAAATCGGCACAACTGCTCCC	Amplifies SDHB gene for sequencing
SDHCfwd	GCATCATCCTGTCCTGTGATCCTGGAGACCTG	Amplifies SDHC gene for sequencing
SDHCrev	TAACAAGACTGAATTTATACACATGTTCCCCC	Amplifies SDHC gene for sequencing
SDHDfwd	ACAGCTTCCGAGGTTTCGCGACAAGCCGGCATC	Amplifies SDHD gene for sequencing
SDHDrev	CAGCAACAGCCCGGCGAGCGTGCTATGCCATCT	Amplifies SDHD gene for sequencing
SeqSDHAfw1	TGGTCTGCGTGCCGCCTT	Sequencing of the SDHA gene
SeqSDHAfw2	GGCCAGTCGCTCCGACAC	Sequencing of the SDHA gene
SeqSDHAfw3	TCTGCGATGTCGTGTCCC	Sequencing of the SDHA gene
SeqSDHAfw4	GCCAAGAGCACAGCCGAG	Sequencing of the SDHA gene
SeqSDHArev1	GTGGAGAGTACCGTCTTCC	Sequencing of the SDHA gene
SeqSDHArev2	CTCGTGAAGGACCTCTGG	Sequencing of the SDHA gene
SeqSDHArev3	GTGAGCGTGTGCTTCATCC	Sequencing of the SDHA gene
SeqSDHBfw1	ACATCTACCGATGGAACCC	Sequencing of the SDHB gene
SeqSDHBfw2	CAAGAAGCTTGATGGTCT	Sequencing of the SDHB gene
SeqSDHBrev1	TGTGGCATCGGTACAAGC	Sequencing of the SDHB gene
SeqSDHBrev2	ACGCCAATGTGTTGACGCCG	Sequencing of the SDHB gene
SeqSDHCfw1	GCGCCCCACCTCGCAATC	Sequencing of the SDHC gene
SeqSDHCrev1	GACGACGGGGTGGACGG	Sequencing of the SDHC gene
SeqSDHCrev2	GCCGTTGAGGGCCGAGAGG	Sequencing of the SDHC gene
SeqSDHDfw1	TCTCCCTCCTCTTCCGCA	Sequencing of the SDHD gene
SeqSDHDrev1	CCCGCCGTCCCAAACACGA	Sequencing of the SDHD gene
SeqSDHDrev2	TGCCAATGAAAGTGCCGTCC	Sequencing of the SDHD gene
Gate3fw	CTCGGTACCCAACTTTGTATAGAAAAGTTGAACGAG	amplifies multi-site gateway cassette from pDEST R4_R3
Gate3Rev	ACGAAGCTTCAACTATGTATAATAAAGTTGAACGAG	amplifies multi-site gateway cassette from pDEST R4_R3
sdh2fw	AAAAAGCAGGCTCACCATGGCTCTTCGACTCGCGACGAGGC	amplifies MgSDHB gene for use in gateway reaction (pDONRZeo)
sdh2rev	AGAAAGCTGGGTCTATCCCGTGAAAGCCATGCTCTTCTT	amplifies MgSDHB gene for use in gateway reaction (pDONRZeo)
sdh3fw	AAAAAGCAGGCTCACCATGTTGGCACAGAAGCTCACCCAGCA	amplifies MgSDHC gene for use in gateway reaction (pDONRZeo)
sdh3rev	AGAAAGCTGGTCTACAAGAAAGCCAACCCCAACGCAC	amplifies MgSDHC gene for use in gateway reaction (pDONRZeo)
attB1	GGGGACAAGTTTGTACAAAAAAGCAGGCT	used for 2nd step PCR reactions (gateway)
attB2	GGGGACCACTTTGTACAAGAAAGCTGGGT	used for 2nd step PCR reactions (gateway)
gpdA-attb4-F2	GGGGACAACTTTGTATAGAAAAGTTGGGCGGGATATTCTGTTTGCAG	amplifies gpdA promoter for use in gateway reaction
gpdA-attb1-R2	GGGGACTGCTTTTTTGTACAAACTTGGATGTCTGCTCAAGCGGGGTAGC	amplifies gpdA promoter for use in gateway reaction
TrpcTER-attb2-F	GGGGACAGCTTTCTTGTACAAAGTGGGGGCCCATGTCAACAAGAA	amplifies TrpC terminator for use in gateway reaction
TrpcTER-attb3-R	GGGACAACTTTGTATAATAAAGTTGCCGAGTGGAGATGTGGAGT	amplifies TrpC terminator for use in gateway reaction
RecHB Eco fwd	CGCGAATTCGACTCGCGACGAGGCGCTTTGCGCCAATTG	amplifies genomic fragment containing partial MgSDHB for HR
RecHB Bam rev	GCAGGATCCAGCTCCTTGCTCGGCAGATCTCGTGGATCG	amplifies genomic fragment containing partial MgSDHB for HR
RecHC Eco fwd	CGCGAATTCTTGGCACAGAAGCTCACCCAGCAGTCGCT	amplifies genomic fragment containing partial MgSDHC for HR
RecHC Hind rev	GTGAAGCTTGAGCAGCTTGGCATTCGACTGGGATCCGC	amplifies genomic fragment containing partial MgSDHC for HR
RecHD Hind fwd	CGCAAGCTTGCCTCCACCGCCCTCCGCCCCGCTGCTCTCC	amplifies genomic fragment containing partial MgSDHD for HR
RecHD Bam rev	GCGGGATCCTCGGCAGTCCCGCCTCTTCACCGACCGC	amplifies genomic fragment containing partial MgSDHD for HR
B_ P265 For	CGATCGCAAGAAGCTTGATGGTCTT	used to detect P265 by restriction enzyme digestion and PCR
B_P265 rev	TCCGCGATGGCCAAAGCGGGGTTCAAGCCCTTGGGGCAGGTCCTTGAGCAATTCAGAATGGTGTGCCAT	inserts G base just after 265 to detect P265 using NcoI
B_V269 For	AGACATGACCCAGTTCTACAAGCAG	used to detect V269 by PCR and restriction enzyme digestion with HpyCH4III
B_V269 rev	AATCGGCACAACTGCTCCCTCT	used to detect V269 by PCR and restriction enzyme digestion with HpyCH4III
HygCas R	CTATTCCTTTGCCCTCGGACGAG	verifies presence of HygR gene with hygromycin 2
hygromycin2	TACACTACATGGCGTGATTTC	verifies presence of HygR gene withHygcasR
SDHBver_F	GTCCAACATTTGTTGCCATATTT	verification of SDHB ectopic transformants - forward primer binding to gpda promoter
SDHBver_R	AATACCCTCTCTGCAACTCCTTC	verification of SDHB ectopic transformants
SDHB HR verF1	ATACTTGATCTCCTGACTGACACATC	Verify SDHB homologous recombinant with R1
SDHB HR verR1	TGCTTCGGTAAAACAATGGTC	Verify SDHB homologous recombinant with F1
SDHB HR verF2	GCACTCAACAACAGCATGAG	Verify SDHB homologous recombinant with R2
SDHB HR verR2	CCGGATTCGAATTAATTAACGTA	Verify SDHB homologous recombinant with F2
SDHC HR ver F1	ATGTTGACGGTACACTTTCGTG	verify SDHC ectopics with SDHB HR verR2
SDHC HR ver F2	CAGAAGCTCACCCAGCAGTCG	verify SDHC S83G and A84V and R87C HR with SDHC HR verR2
SDHC HR ver R2	CGGACTCGAGGTGCCAACCTA	verify SDHC S83G and A84V and R87C HR with SDHC HR verF2
SDHC HR ver F3	CCCACCTCGCAATCTACAAAC	verify SDHC N86K HR with SDHC HR verR3
SDHC HR ver R3	GGCGAGGTAGAGGAGTCCGAAG	verify SDHC N86K HR with SDHC HR verF3
SDHC HR ver F4	AACCACTCCAACCTCCAACAGT	verify SDHC H152R HR with SDHC HR verR4
SDHC HR ver R4	CTACAAGAAAGCCAACCCCAAC	verify SDHC H152R HR with SDHC HR verF4
SDHD HR verF1	CGTTTTACGTTTGGAACTGACA	verify SDHD homologous recombinant with SDHD HR ver R1
SDHD HR ver R1	ATCTTATTCTTCGCATCCTTCG	verify SDHD homologous recombinant with SDHD HR ver F1
SDHD HR ver F2	GGCACTTTCATTGGCATGATTA	verify SDHD D129G HR with SDHD HRver R2
SDHD HR ver R2	AGACAGCAGCGACGTTGG	verify SDHD D129G HR with SDHD HRver F2
