# Supplementary material for: Mutagenesis and Functional Studies with Succinate Dehydrogenase Inhibitors in the Wheat Pathogen Mycosphaerella graminicola
Source: PLoS One. 2012 Apr 19;7(4):e35429. doi: 10.1371/journal.pone.0035429 (PMC3334918; doi:10.1371/journal.pone.0035429)
Supplement: Table S2 — Protein identifiers and source databases used in figure 2 sequences alignments. Protein identifiers are hyperlinked to corresponding feature web page in the right column. (XLSX) [file pone.0035429.s002.xlsx]

## Sheet: Table S2 References figure 2
	Organism	Subunit	Database	Identifier	Hyperlink
	Mycosphaerella graminicola	SDHB	GenBank	EGP85729	EGP85729
	Mycosphaerella graminicola	SDHC	GenBank	EGP85427	EGP85427
	Mycosphaerella graminicola	SDHD	GenBank	EGP88585	EGP88585
	Alternaria alternata	SDHB	GenBank	ABW39788	ABW39788
	Alternaria alternata	SDHC	GenBank	ACJ76893	ACJ76893
	Alternaria alternata	SDHD	GenBank	ACJ76894	ACJ76894
	Aspergillus oryzae	SDHB	NCBI	XP_001827486	XP_001827486
	Aspergillus oryzae	SDHC	NCBI	XP_001824889	XP_001824889
	Aspergillus oryzae	SDHD	GenBank	BAG80577	BAG80577
	Botrytis cinerea	SDHB	GenBank	AAW52509	AAW52509
	Botrytis cinerea	SDHC	REFSEQ	XP_001547075	XP_001547075
	Botrytis cinerea	SDHD	REFSEQ	XP_001559774	XP_001559774
	Magnaporthe grisea	SDHB	REFSEQ	XP_369077	XP_369077
	Magnaporthe grisea	SDHC	REFSEQ	XP_359901	XP_359901
	Magnaporthe grisea	SDHD	REFSEQ	XP_368578	XP_368578
	Saccharomyces cerevisiae	SDHB	REFSEQ	NP_013059	NP_013059
	Saccharomyces cerevisiae	SDHC	REFSEQ	NP_012781	NP_012781
	Saccharomyces cerevisiae	SDHD	REFSEQ	NP_010463	NP_010463
	Ustilago maydis	SDHB	REFSEQ	XP_756991	XP_756991
	Ustilago maydis	SDHC	REFSEQ	XP_760146	XP_760146
	Ustilago maydis	SDHD	REFSEQ	XP_759992	XP_759992
	Gallus gallus	SDHB	REFSEQ	NP_001074344	NP_001074344
	Gallus gallus	SDHC	PDB	2H88_C	110590576
	Gallus gallus	SDHD	REFSEQ	NP_001006321	NP_001006321
	Sus scrofa	SDHB	REFSEQ	NP_001098423	NP_001098423
	Sus scrofa	SDHC	PDB	1ZOY_C	73535958
	Sus scrofa	SDHD	GenBank	AAW29970	AAW29970
	Escherichia coli	SDHB	REFSEQ	NP_415252	NP_415252
	Escherichia coli	SDHC	REFSEQ	NP_415249	NP_415249
	Escherichia coli	SDHD	REFSEQ	NP_415250	NP_415250
